# Supplementary material for: Comparative genomic analysis of Acanthamoeba from different sources and horizontal transfer events of antimicrobial resistance genes
Source: mSphere. 2024 Oct 1;9(10):e00548-24. doi: 10.1128/msphere.00548-24 (PMC11520307; doi:10.1128/msphere.00548-24)
Supplement: Table S1 — The genomic characteristics of 19 pathogenic AK strains. [file msphere.00548-24-s0001.xlsx]

## Sheet: Sheet1
Table S1: The genomic characteristics of 19 pathogenic AK strains
Strain	Genotype and subtype	Genome size(Mb)	Sequence contigs(n)	Largest contig(n)	GC content(%)	N50	N75	Predicted proteins(n)	Annotated proteins(n)	%’s of annotated vs. unannotated proteins
CHZ	T4B	49.5	9806	321208	57.77	11201	4693	21891	18264	83.43
DYH	T4E	85.2	15952	869010	60.04	18397	5343	49602	45942	92.62
HRR	T4A	56.07	16187	516208	58.15	6728	2651	22748	19035	83.68
HZL	T4D	41.55	22608	593545	57.63	2344	1326	17755	14882	83.82
LM	T4E	32.01	24269	589053	57.35	1430	902	12758	10816	84.78
LN	T4E	47.36	5818	516316	57.61	19633	9259	21167	17880	84.47
LSX	T4E	56.27	12315	589053	56.97	11915	4590	22643	18905	83.49
SMC	T4A	41.73	21658	324753	57.88	2477	1387	17508	14657	83.72
WAY	T4D	51.79	11783	516316	57.34	10827	4276	22893	19011	83.04
XMH	T4A	32.26	23867	589053	57.62	1468	918	12959	10971	84.66
YHT	T4D	41.62	21379	365041	57.54	2540	1416	17747	14810	83.45
YXS	T4E	88.5	23145	1214690	59.87	34626	5389	59998	57340	95.57
YWB	T4D	51.75	8188	678199	57.33	12774	5721	25895	22620	87.35
YKX	T4A	43.92	15407	589053	57.62	4197	2250	19105	16124	84.4
ZQL	T4E	47.91	4846	589053	57.59	28923	13117	21452	18034	84.07
ZHR	T4E	48.1	11902	589053	57.56	8239	3761	20800	17480	84.04
ZXY	T4Neff	52.45	19336	673762	58.54	4135	2044	24283	20972	86.36
ZKT	T4A	42.7	18692	516208	57.93	3122	1708	18045	15147	83.94
ZBY	T4E	122.47	33174	1220054	60.06	19455	3494	74829	69925	93.45
