# Supplementary material for: Comparative genomic analysis of Acanthamoeba from different sources and horizontal transfer events of antimicrobial resistance genes
Source: mSphere. 2024 Oct 1;9(10):e00548-24. doi: 10.1128/msphere.00548-24 (PMC11520307; doi:10.1128/msphere.00548-24)
Supplement: Table S2 — List of Acanthamoeba ARGs shared with endosymbionts. [file msphere.00548-24-s0002.xlsx]

## Sheet: Acanthamoeba-Burkholderia
Table S2: List of Acanthamoeba ARGs shared with Burkholderia
Strain	Gene identification	ARGs	Drug class	Annotation	Best blast hit with Burkholderia
YXS	g16446	adeF	tetracycline antibiotic, fluoroquinolone antibiotic	RTL42088.1 efflux RND transporter permease subunit	Burkholderiales bacterium
YXS	g18727	IND-6	carbapenem	RTL40431.1 GGDEF domain-containing protein	Burkholderiales bacterium
YXS	g32181	adeF	tetracycline antibiotic, fluoroquinolone antibiotic	WP_039354165.1 MULTISPECIES: efflux RND transporter permease subunit	Burkholderia
YXS	g34235	AAC(3)-IIIb	aminoglycoside antibiotic	WP_039354997.1 MULTISPECIES: quinone oxidoreductase	Burkholderia
YXS	g35995	ceoA	aminoglycoside antibiotic, fluoroquinolone antibiotic	WP_039367880.1 MULTISPECIES: multidrug efflux RND transporter periplasmic adaptor subunit CeoA	Burkholderia
YXS	g35996	ceoB	aminoglycoside antibiotic, fluoroquinolone antibiotic	WP_039367878.1 MULTISPECIES: multidrug efflux RND transporter permease subunit CeoB	Burkholderia
YXS	g36375	tet(D)	tetracycline antibiotic	KKL41018.1 MFS transporter	Burkholderia contaminans LMG 23361
YXS	g39324	amrA	aminoglycoside antibiotic, macrolide antibiotic	WP_039358681.1 MULTISPECIES: MexX/AxyX family multidrug efflux RND transporter periplasmic adaptor subunit	Burkholderia
YXS	g39783	adeF	tetracycline antibiotic, fluoroquinolone antibiotic	WP_039343968.1 MULTISPECIES: efflux RND transporter permease subunit	Burkholderia
YXS	g44008	OXA-192	penam	WP_039343239.1 MULTISPECIES: acetyl-CoA C-acetyltransferase	Burkholderia
ZBY	g1374	adeF	tetracycline antibiotic, fluoroquinolone antibiotic	WP_039354165.1 MULTISPECIES: efflux RND transporter permease subunit	Burkholderia
ZBY	g8364	adeF	tetracycline antibiotic, fluoroquinolone antibiotic	WP_039343968.1 MULTISPECIES: efflux RND transporter permease subunit	Burkholderia
ZBY	g8970	tet(D)	tetracycline antibiotic	KKL41018.1 MFS transporter	Burkholderia contaminans LMG 23361
ZBY	g9232	AAC(3)-IIIb	aminoglycoside antibiotic	WP_039354997.1 MULTISPECIES: quinone oxidoreductase	Burkholderia
ZBY	g9295	amrB	aminoglycoside antibiotic, macrolide antibiotic	WP_039358678.1 MULTISPECIES: multidrug efflux RND transporter permease subunit	Burkholderia
ZBY	g9296	amrA	aminoglycoside antibiotic, macrolide antibiotic	WP_039358681.1 MULTISPECIES: MexX/AxyX family multidrug efflux RND transporter periplasmic adaptor subunit	Burkholderia
ZBY	g19985	adeF	tetracycline antibiotic, fluoroquinolone antibiotic	RTL42088.1 efflux RND transporter permease subunit	Burkholderiales bacterium
ZBY	g20502	IND-6	carbapenem	RTL40431.1 GGDEF domain-containing protein	Burkholderiales bacterium
ZBY	g21176	ceoB	aminoglycoside antibiotic, fluoroquinolone antibiotic	WP_039367878.1 MULTISPECIES: multidrug efflux RND transporter permease subunit CeoB	Burkholderia
ZBY	g21177	ceoA	aminoglycoside antibiotic, fluoroquinolone antibiotic	WP_039367880.1 MULTISPECIES: multidrug efflux RND transporter periplasmic adaptor subunit CeoA	Burkholderia
ZBY	g34311	OXA-192	penam	WP_039343239.1 MULTISPECIES: acetyl-CoA C-acetyltransferase	Burkholderia
DYH	g9945	IND-6	carbapenem	RTL40431.1 GGDEF domain-containing protein	Burkholderiales bacterium
DYH	g15252	adeF	tetracycline antibiotic, fluoroquinolone antibiotic	RTL42088.1 efflux RND transporter permease subunit	Burkholderiales bacterium

## Sheet: Acanthamoeba-Klebsiella
List of Acanthamoeba ARGs shared with Klebsiella
Strain	Gene identification	ARGs	Drug class	Annotation	Best blast hit with Klebsiella
YWB	g115	Escherichia coli gyrA conferring resistance to fluoroquinolones	fluoroquinolone antibiotic	WP_014839094.1 MULTISPECIES: DNA topoisomerase (ATP-hydrolyzing) subunit A	Klebsiella
YWB	g229	mdtB	aminocoumarin antibiotic	AWF53686.1 acrB/AcrD/AcrF family protein	Klebsiella michiganensis
YWB	g549	oqxA	tetracycline antibiotic, nitrofuran antibiotic, diaminopyrimidine antibiotic, glycylcycline, fluoroquinolone antibiotic	AFN29539.1 RND efflux system	Klebsiella michiganensis E718
YWB	g550	oqxB	tetracycline antibiotic, nitrofuran antibiotic, diaminopyrimidine antibiotic, glycylcycline, fluoroquinolone antibiotic	WP_049082234.1 MULTISPECIES: multidrug efflux RND transporter permease subunit OqxB	Klebsiella
YWB	g1952	OmpA	peptide antibiotic	WP_004849520.1 MULTISPECIES: porin OmpA	Klebsiella
YWB	g1982	msbA	nitroimidazole antibiotic	WP_048261067.1 lipid A ABC transporter ATP-binding protein/permease MsbA	Klebsiella michiganensis
YWB	g2157	OXY-1-3	penam, cephalosporin, monobactam	WP_049082137.1 OXY family class A extended-spectrum beta-lactamase	Klebsiella michiganensis
YWB	g2211	acrB	tetracycline antibiotic, disinfecting agents and antiseptics, phenicol antibiotic, rifamycin antibiotic, penam, glycylcycline, cephalosporin, fluoroquinolone antibiotic	WP_014228207.1 MULTISPECIES: multidrug efflux RND transporter permease subunit	Klebsiella
YWB	g2325	Escherichia coli ampH beta-lactamase	cephalosporin, penam	EWF75058.1 penicillin-binding protein AmpH	Klebsiella michiganensis
YWB	g3053	Haemophilus influenzae PBP3 conferring resistance to beta-lactam antibiotics	penam, cephamycin, cephalosporin	WP_004098582.1 MULTISPECIES: peptidoglycan glycosyltransferase FtsI	Klebsiella
YWB	g3178	Klebsiella pneumoniae KpnF	peptide antibiotic, disinfecting agents and antiseptics, rifamycin antibiotic, tetracycline antibiotic, cephalosporin, aminoglycoside antibiotic, macrolide antibiotic	WP_004851284.1 MULTISPECIES: multidrug/spermidine efflux SMR transporter subunit MdtI	Klebsiella
YWB	g3382	eptB	peptide antibiotic	WP_004855325.1 kdo(2)-lipid A phosphoethanolamine 7''-transferase	Klebsiella michiganensis
YWB	g4004	acrD	aminoglycoside antibiotic	WP_004853071.1 MULTISPECIES: multidrug efflux RND transporter permease AcrD	Klebsiella
YWB	g4705	Escherichia coli UhpT with mutation conferring resistance to fosfomycin	phosphonic acid antibiotic	WP_004126843.1 MULTISPECIES: hexose-6-phosphate:phosphate antiporter	Klebsiella
YWB	g6751	Klebsiella pneumoniae KpnH	peptide antibiotic, aminoglycoside antibiotic, penem, penam, cephalosporin, carbapenem, fluoroquinolone antibiotic, macrolide antibiotic	WP_032750956.1 MULTISPECIES: multidrug efflux MFS transporter permease subunit EmrB	Klebsiella
YWB	g6752	Klebsiella pneumoniae KpnG	peptide antibiotic, aminoglycoside antibiotic, penem, penam, cephalosporin, carbapenem, fluoroquinolone antibiotic, macrolide antibiotic	WP_049082122.1 multidrug efflux MFS transporter periplasmic adaptor subunit EmrA	Klebsiella michiganensis
YWB	g6753	emrR	fluoroquinolone antibiotic	WP_204724206.1 transcriptional repressor MprA	Klebsiella oxytoca
YWB	g7195	Morganella morganii gyrB conferring resistance to fluoroquinolones	fluoroquinolone antibiotic	WP_004126944.1 MULTISPECIES: DNA topoisomerase (ATP-hydrolyzing) subunit B	Klebsiella
DYH	g7698	opmE	disinfecting agents and antiseptics, phenicol antibiotic, diaminopyrimidine antibiotic, tetracycline antibiotic, carbapenem, macrolide antibiotic	SVJ78998.1 NodT family RND efflux system outer membrane lipoprotein	Klebsiella pneumoniae

## Sheet: Acanthamoeba-Pseudomonas
List of Acanthamoeba ARGs shared with Pseudomonas
Strain	Gene identification	ARGs	Drug class	Annotation	Best blast hit with Pseudomonas
DYH	g37	Pseudomonas aeruginosa catB7	phenicol antibiotic	WP_023086602.1 type B chloramphenicol O-acetyltransferase	Pseudomonas aeruginosa
DYH	g2306	OpmH	disinfecting agents and antiseptics	WP_003095699.1 MULTISPECIES: efflux transporter outer membrane subunit OpmH	Pseudomonas
DYH	g2490	basS	peptide antibiotic	WP_003102237.1 MULTISPECIES: two-component system sensor histidine kinase PmrB	Pseudomonas
DYH	g3029	MexJ	disinfecting agents and antiseptics, tetracycline antibiotic, macrolide antibiotic	WP_003092466.1 MULTISPECIES: multidrug efflux RND transporter periplasmic adaptor subunit MexJ	Pseudomonas
DYH	g4032	MexE	phenicol antibiotic, diaminopyrimidine antibiotic, fluoroquinolone antibiotic	WP_003103549.1 MULTISPECIES: multidrug efflux RND transporter periplasmic adaptor subunit MexE	Pseudomonas
DYH	g4033	MexF	phenicol antibiotic, diaminopyrimidine antibiotic, fluoroquinolone antibiotic	WP_003089834.1 MULTISPECIES: multidrug efflux RND transporter permease subunit MexF	Pseudomonas
DYH	g4065	MuxA	aminocoumarin antibiotic, tetracycline antibiotic, monobactam, macrolide antibiotic	WP_121202232.1 multidrug efflux RND transporter periplasmic adaptor subunit MuxA	Pseudomonas aeruginosa
DYH	g5573	MexV	disinfecting agents and antiseptics, phenicol antibiotic, tetracycline antibiotic, macrolide antibiotic, fluoroquinolone antibiotic	WP_003116198.1 MULTISPECIES: multidrug efflux RND transporter periplasmic adaptor subunit MexV	Pseudomonas
DYH	g5574	MexW	disinfecting agents and antiseptics, phenicol antibiotic, tetracycline antibiotic, macrolide antibiotic, fluoroquinolone antibiotic	WP_043088784.1 multidrug efflux RND transporter permease subunit MexW	Pseudomonas aeruginosa
DYH	g6550	ParS	aminoglycoside antibiotic, disinfecting agents and antiseptics, penem, phenicol antibiotic, tetracycline antibiotic, penam, cephamycin, cephalosporin, carbapenem, monobactam, fluoroquinolone antibiotic, macrolide antibiotic	WP_124164694.1 sensor histidine kinase ParS	Pseudomonas aeruginosa
DYH	g9820	Pseudomonas aeruginosa soxR	tetracycline antibiotic, disinfecting agents and antiseptics, phenicol antibiotic, rifamycin antibiotic, penam, glycylcycline, cephalosporin, fluoroquinolone antibiotic	WP_003089301.1 MULTISPECIES: redox-sensitive transcriptional activator SoxR	Pseudomonas
DYH	g18421	PDC-3	penam, cephamycin, cephalosporin, carbapenem, monobactam	WP_003121934.1 MULTISPECIES: class C extended-spectrum beta-lactamase PDC-3	Pseudomonas
DYH	g22769	MexH	disinfecting agents and antiseptics, tetracycline antibiotic, fluoroquinolone antibiotic	WP_003104731.1 MULTISPECIES: multidrug efflux RND transporter periplasmic adaptor MexH	Pseudomonas
DYH	g23168	arnA	peptide antibiotic	WP_043088790.1 bifunctional UDP-4-amino-4-deoxy-L-arabinose formyltransferase/UDP-glucuronic acid oxidase ArnA	Pseudomonas aeruginosa
DYH	g23197	mexP	disinfecting agents and antiseptics, phenicol antibiotic, diaminopyrimidine antibiotic, tetracycline antibiotic, carbapenem, macrolide antibiotic	WP_003117521.1 MULTISPECIES: multidrug efflux RND transporter periplasmic adaptor subunit MexP	Pseudomonas
DYH	g29111	Pseudomonas aeruginosa CpxR	peptide antibiotic, sulfonamide antibiotic, diaminopyrimidine antibiotic, aminocoumarin antibiotic, aminoglycoside antibiotic, phenicol antibiotic, tetracycline antibiotic, penam, cephalosporin, carbapenem, monobactam, fluoroquinolone antibiotic, macrolide antibiotic, penem, cephamycin	WP_003091491.1 MULTISPECIES: response regulator transcription factor	Pseudomonas
DYH	g4030	MexS	phenicol antibiotic, diaminopyrimidine antibiotic, fluoroquinolone antibiotic	WP_003103552.1 MULTISPECIES: oxidoreductase MexS	Pseudomonas
YXS	g12551	OpmH	disinfecting agents and antiseptics	WP_003095699.1 MULTISPECIES: efflux transporter outer membrane subunit OpmH	Pseudomonas
YXS	g15127	ParS	aminoglycoside antibiotic, disinfecting agents and antiseptics, penem, phenicol antibiotic, tetracycline antibiotic, penam, cephamycin, cephalosporin, carbapenem, monobactam, fluoroquinolone antibiotic, macrolide antibiotic	WP_124164694.1 sensor histidine kinase ParS	Pseudomonas aeruginosa
YXS	g17674	Pseudomonas aeruginosa CpxR	peptide antibiotic, sulfonamide antibiotic, diaminopyrimidine antibiotic, aminocoumarin antibiotic, aminoglycoside antibiotic, phenicol antibiotic, tetracycline antibiotic, penam, cephalosporin, carbapenem, monobactam, fluoroquinolone antibiotic, macrolide antibiotic, penem, cephamycin	WP_003091491.1 MULTISPECIES: response regulator transcription factor	Pseudomonas
YXS	g19368	MexH	disinfecting agents and antiseptics, tetracycline antibiotic, fluoroquinolone antibiotic	WP_003104731.1 MULTISPECIES: multidrug efflux RND transporter periplasmic adaptor MexH	Pseudomonas
YXS	g19551	MexJ	disinfecting agents and antiseptics, tetracycline antibiotic, macrolide antibiotic	WP_003092466.1 MULTISPECIES: multidrug efflux RND transporter periplasmic adaptor subunit MexJ	Pseudomonas
YXS	g20001	MuxA	aminocoumarin antibiotic, tetracycline antibiotic, monobactam, macrolide antibiotic	WP_121202232.1 multidrug efflux RND transporter periplasmic adaptor subunit MuxA	Pseudomonas aeruginosa
YXS	g20033	MexF	phenicol antibiotic, diaminopyrimidine antibiotic, fluoroquinolone antibiotic	WP_003089834.1 MULTISPECIES: multidrug efflux RND transporter permease subunit MexF	Pseudomonas
YXS	g20034	MexE	phenicol antibiotic, diaminopyrimidine antibiotic, fluoroquinolone antibiotic	WP_003103549.1 MULTISPECIES: multidrug efflux RND transporter periplasmic adaptor subunit MexE	Pseudomonas
YXS	g21134	mexP	disinfecting agents and antiseptics, phenicol antibiotic, diaminopyrimidine antibiotic, tetracycline antibiotic, carbapenem, macrolide antibiotic	WP_003117521.1 MULTISPECIES: multidrug efflux RND transporter periplasmic adaptor subunit MexP	Pseudomonas
YXS	g21163	arnA	peptide antibiotic	WP_043088790.1 bifunctional UDP-4-amino-4-deoxy-L-arabinose formyltransferase/UDP-glucuronic acid oxidase ArnA	Pseudomonas aeruginosa
YXS	g22187	PDC-3	penam, cephamycin, cephalosporin, carbapenem, monobactam	WP_003121934.1 MULTISPECIES: class C extended-spectrum beta-lactamase PDC-3	Pseudomonas
YXS	g27227	MexW	disinfecting agents and antiseptics, phenicol antibiotic, tetracycline antibiotic, macrolide antibiotic, fluoroquinolone antibiotic	WP_043088784.1 multidrug efflux RND transporter permease subunit MexW	Pseudomonas aeruginosa
YXS	g27228	MexV	disinfecting agents and antiseptics, phenicol antibiotic, tetracycline antibiotic, macrolide antibiotic, fluoroquinolone antibiotic	WP_003116198.1 MULTISPECIES: multidrug efflux RND transporter periplasmic adaptor subunit MexV	Pseudomonas
YXS	g28734	Pseudomonas aeruginosa soxR	tetracycline antibiotic, disinfecting agents and antiseptics, phenicol antibiotic, rifamycin antibiotic, penam, glycylcycline, cephalosporin, fluoroquinolone antibiotic	WP_003089301.1 MULTISPECIES: redox-sensitive transcriptional activator SoxR	Pseudomonas
YXS	g29978	basS	peptide antibiotic	WP_003102237.1 MULTISPECIES: two-component system sensor histidine kinase PmrB	Pseudomonas
YXS	g42898	Pseudomonas aeruginosa catB7	phenicol antibiotic	WP_023086602.1 type B chloramphenicol O-acetyltransferase	Pseudomonas aeruginosa
YXS	g20036	MexS	phenicol antibiotic, diaminopyrimidine antibiotic, fluoroquinolone antibiotic	WP_003103552.1 MULTISPECIES: oxidoreductase MexS	Pseudomonas
ZBY	g15490	ParS	aminoglycoside antibiotic, disinfecting agents and antiseptics, penem, phenicol antibiotic, tetracycline antibiotic, penam, cephamycin, cephalosporin, carbapenem, monobactam, fluoroquinolone antibiotic, macrolide antibiotic	WP_124164694.1 sensor histidine kinase ParS	Pseudomonas aeruginosa
ZBY	g33271	MexJ	disinfecting agents and antiseptics, tetracycline antibiotic, macrolide antibiotic	WP_003092466.1 MULTISPECIES: multidrug efflux RND transporter periplasmic adaptor subunit MexJ	Pseudomonas
ZBY	g36587	basS	peptide antibiotic	WP_003102237.1 MULTISPECIES: two-component system sensor histidine kinase PmrB	Pseudomonas
ZBY	g38565	mexP	disinfecting agents and antiseptics, phenicol antibiotic, diaminopyrimidine antibiotic, tetracycline antibiotic, carbapenem, macrolide antibiotic	WP_003117521.1 MULTISPECIES: multidrug efflux RND transporter periplasmic adaptor subunit MexP	Pseudomonas
ZBY	g39116	Pseudomonas aeruginosa catB7	phenicol antibiotic	WP_023086602.1 type B chloramphenicol O-acetyltransferase	Pseudomonas aeruginosa
ZBY	g39644	Pseudomonas aeruginosa soxR	tetracycline antibiotic, disinfecting agents and antiseptics, phenicol antibiotic, rifamycin antibiotic, penam, glycylcycline, cephalosporin, fluoroquinolone antibiotic	WP_003089301.1 MULTISPECIES: redox-sensitive transcriptional activator SoxR	Pseudomonas
ZBY	g42221	MexH	disinfecting agents and antiseptics, tetracycline antibiotic, fluoroquinolone antibiotic	WP_003104731.1 MULTISPECIES: multidrug efflux RND transporter periplasmic adaptor MexH	Pseudomonas
ZBY	g42470	Pseudomonas aeruginosa CpxR	peptide antibiotic, sulfonamide antibiotic, diaminopyrimidine antibiotic, aminocoumarin antibiotic, aminoglycoside antibiotic, phenicol antibiotic, tetracycline antibiotic, penam, cephalosporin, carbapenem, monobactam, fluoroquinolone antibiotic, macrolide antibiotic, penem, cephamycin	WP_003091491.1 MULTISPECIES: response regulator transcription factor	Pseudomonas
ZBY	g45736	MuxA	aminocoumarin antibiotic, tetracycline antibiotic, monobactam, macrolide antibiotic	WP_121202232.1 multidrug efflux RND transporter periplasmic adaptor subunit MuxA	Pseudomonas aeruginosa
ZBY	g46817	PDC-3	penam, cephamycin, cephalosporin, carbapenem, monobactam	WP_003121934.1 MULTISPECIES: class C extended-spectrum beta-lactamase PDC-3	Pseudomonas
ZBY	g47140	MexE	phenicol antibiotic, diaminopyrimidine antibiotic, fluoroquinolone antibiotic	WP_003103549.1 MULTISPECIES: multidrug efflux RND transporter periplasmic adaptor subunit MexE	Pseudomonas
ZBY	g47141	MexF	phenicol antibiotic, diaminopyrimidine antibiotic, fluoroquinolone antibiotic	WP_003089834.1 MULTISPECIES: multidrug efflux RND transporter permease subunit MexF	Pseudomonas
ZBY	g50129	MexV	disinfecting agents and antiseptics, phenicol antibiotic, tetracycline antibiotic, macrolide antibiotic, fluoroquinolone antibiotic	WP_003116198.1 MULTISPECIES: multidrug efflux RND transporter periplasmic adaptor subunit MexV	Pseudomonas
ZBY	g52658	OpmH	disinfecting agents and antiseptics	WP_003095699.1 MULTISPECIES: efflux transporter outer membrane subunit OpmH	Pseudomonas
ZBY	g47138	MexS	phenicol antibiotic, diaminopyrimidine antibiotic, fluoroquinolone antibiotic	WP_003103552.1 MULTISPECIES: oxidoreductase MexS	Pseudomonas
