# Supplementary material for: Comparative genomic analysis of Acanthamoeba from different sources and horizontal transfer events of antimicrobial resistance genes
Source: mSphere. 2024 Oct 1;9(10):e00548-24. doi: 10.1128/msphere.00548-24 (PMC11520307; doi:10.1128/msphere.00548-24)
Supplement: Table S3 — Source information of 29 downloaded Acanthamoeba whole genome sequences. [file msphere.00548-24-s0003.xlsx]

## Sheet: Sheet1
Table S3: The Source information of 29 downloaded Acanthamoeba whole genome sequences
Species	Strain	Isolation source	WGS project accession number
Acanthamoeba	LCH	eye	SAMN26810534
Acanthamoeba	YM	eye	SAMN26810533
Acanthamoeba	SNN	eye	SAMN26810532
Acanthamoeba	LYL	eye	SAMN26810531
Acanthamoeba	ZWL	eye	SAMN26810530
Acanthamoeba	ZXY	eye	SAMN26810529
Acanthamoeba	WBN	eye	SAMN26810528
Acanthamoeba castellanii	Neff	environmental(pond)	AHJI01
Acanthamoeba castellanii	Namur	environmental(coprolite)	CAIJLO01
Acanthamoeba healyi	OC-3A	environmental(St Martin's River)	CDFA01
Acanthamoeba astronyxis	Ray & Hayes	environmental(Soil)	CDFH01
Acanthamoeba polyphaga	CCAP 1501/3b	environmental(Freshwater)	CDFK01
Acanthamoeba castellanii	C3	environmental(water from hospital floor)	JAJGAO01
Acanthamoeba castellanii	Neff	environmental(soil)	JAJGAP01
Acanthamoeba sp.	-	environmental(water)	JANDKB01
Acanthamoeba comandoni	Pb30/40	environmental(pond water)	MRZZ01
Acanthamoeba lenticulata	PT-14	environmental(residential well water)	NAVB01
Acanthamoeba castellanii	Neff	others(unsure)	AEYA01
Acanthamoeba triangularis	SH 621	others(unsure)	CACVKS01
Acanthamoeba royreba	Oak Ridge	others(BeWo human choriocarcinoma cells)	CDEZ01
Acanthamoeba lugdunensis	clone L3a	others(Derived from an existing strain)	CDFB01
Acanthamoeba mauritaniensis	clone 1652	others(Derived from the type strain)	CDFE01
Acanthamoeba culbertsoni	Lilly A-1	others(Primary monkey kidney tissue culture)	CDFF01
Acanthamoeba divionensis	clone AA2	others(Derived from the type strain)	CDFI01
Acanthamoeba pearcei	-	others(unsure)	CDFJ01
Acanthamoeba quina	clone Vil3	others(Derived from the type strain)	CDFN01
Acanthamoeba sp.	-	others(Cerebrospinal fluid sample)	JANEZP01
Acanthamoeba polyphaga	Linc Ap-1	others(unsure)	LQHA01
Acanthamoeba lenticulata	72/2	others(Brain)	MSTW01
