# Supplementary material for: Comparative genomic analysis of Acanthamoeba from different sources and horizontal transfer events of antimicrobial resistance genes
Source: mSphere. 2024 Oct 1;9(10):e00548-24. doi: 10.1128/msphere.00548-24 (PMC11520307; doi:10.1128/msphere.00548-24)
Supplement: Table S4 — KEGG functional annotation. [file msphere.00548-24-s0004.xlsx]

## Sheet: KEGG-core
KEGG functional classification associated with core genes in ocular source
Pathway_Hierarchy1	KEGG_Pathway	DEG_Number
Cellular Processes	Cell growth and death	17
Cellular Processes	Cell motility	40
Cellular Processes	Cellular community - prokaryotes	121
Cellular Processes	Transport and catabolism	8
Environmental Information Processing	Membrane transport	235
Environmental Information Processing	Signal transduction	139
Genetic Information Processing	Folding, sorting and degradation	43
Genetic Information Processing	Replication and repair	41
Genetic Information Processing	Transcription	4
Genetic Information Processing	Translation	50
Human Diseases	Cancers: Overview	15
Human Diseases	Cancers: Specific types	6
Human Diseases	Cardiovascular diseases	6
Human Diseases	Drug resistance: Antimicrobial	57
Human Diseases	Drug resistance: Antineoplastic	10
Human Diseases	Endocrine and metabolic diseases	7
Human Diseases	Immune diseases	3
Human Diseases	Infectious diseases: Bacterial	25
Human Diseases	Infectious diseases: Viral	2
Human Diseases	Neurodegenerative diseases	6
Metabolism	Amino acid metabolism	195
Metabolism	Biosynthesis of other secondary metabolites	41
Metabolism	Carbohydrate metabolism	297
Metabolism	Energy metabolism	137
Metabolism	Glycan biosynthesis and metabolism	51
Metabolism	Lipid metabolism	63
Metabolism	Metabolism of cofactors and vitamins	160
Metabolism	Metabolism of other amino acids	70
Metabolism	Metabolism of terpenoids and polyketides	30
Metabolism	Nucleotide metabolism	111
Metabolism	Xenobiotics biodegradation and metabolism	43
Organismal Systems	Aging	8
Organismal Systems	Digestive system	2
Organismal Systems	Endocrine system	16
Organismal Systems	Environmental adaptation	6
Organismal Systems	Excretory system	2
Organismal Systems	Immune system	3
Organismal Systems	Nervous system	3
KEGG functional classification associated with core genes in environmental source
Pathway_Hierarchy1	KEGG_Pathway	DEG_Number
Cellular Processes	Cell growth and death	5
Cellular Processes	Cell motility	1
Cellular Processes	Cellular community - eukaryotes	5
Cellular Processes	Cellular community - prokaryotes	1
Cellular Processes	Transport and catabolism	8
Environmental Information Processing	Signal transduction	8
Genetic Information Processing	Folding, sorting and degradation	2
Genetic Information Processing	Replication and repair	1
Genetic Information Processing	Transcription	7
Genetic Information Processing	Translation	5
Human Diseases	Cancers: Overview	5
Human Diseases	Cancers: Specific types	3
Human Diseases	Cardiovascular diseases	3
Human Diseases	Drug resistance: Antineoplastic	1
Human Diseases	Endocrine and metabolic diseases	5
Human Diseases	Immune diseases	2
Human Diseases	Infectious diseases: Bacterial	10
Human Diseases	Infectious diseases: Parasitic	2
Human Diseases	Infectious diseases: Viral	8
Human Diseases	Neurodegenerative diseases	3
Human Diseases	Substance dependence	1
Metabolism	Amino acid metabolism	2
Metabolism	Biosynthesis of other secondary metabolites	1
Metabolism	Carbohydrate metabolism	4
Metabolism	Energy metabolism	2
Metabolism	Lipid metabolism	2
Metabolism	Metabolism of cofactors and vitamins	2
Metabolism	Metabolism of other amino acids	1
Metabolism	Nucleotide metabolism	3
Organismal Systems	Aging	4
Organismal Systems	Development	2
Organismal Systems	Digestive system	2
Organismal Systems	Endocrine system	6
Organismal Systems	Excretory system	2
Organismal Systems	Immune system	8
Organismal Systems	Nervous system	4
KEGG functional classification associated with core genes in other source
Pathway_Hierarchy1	KEGG_Pathway	DEG_Number
Cellular Processes	Cell growth and death	10
Cellular Processes	Cell motility	2
Cellular Processes	Cellular community - eukaryotes	9
Cellular Processes	Cellular community - prokaryotes	1
Cellular Processes	Transport and catabolism	16
Environmental Information Processing	Signal transduction	17
Genetic Information Processing	Folding, sorting and degradation	9
Genetic Information Processing	Replication and repair	2
Genetic Information Processing	Transcription	10
Genetic Information Processing	Translation	20
Human Diseases	Cancers: Overview	11
Human Diseases	Cancers: Specific types	7
Human Diseases	Cardiovascular diseases	4
Human Diseases	Drug resistance: Antineoplastic	3
Human Diseases	Endocrine and metabolic diseases	8
Human Diseases	Immune diseases	1
Human Diseases	Infectious diseases: Bacterial	15
Human Diseases	Infectious diseases: Parasitic	2
Human Diseases	Infectious diseases: Viral	12
Human Diseases	Neurodegenerative diseases	9
Human Diseases	Substance dependence	3
Metabolism	Amino acid metabolism	9
Metabolism	Biosynthesis of other secondary metabolites	4
Metabolism	Carbohydrate metabolism	8
Metabolism	Energy metabolism	6
Metabolism	Glycan biosynthesis and metabolism	1
Metabolism	Lipid metabolism	8
Metabolism	Metabolism of cofactors and vitamins	3
Metabolism	Metabolism of other amino acids	5
Metabolism	Nucleotide metabolism	7
Metabolism	Xenobiotics biodegradation and metabolism	2
Organismal Systems	Aging	5
Organismal Systems	Circulatory system	2
Organismal Systems	Development	2
Organismal Systems	Digestive system	5
Organismal Systems	Endocrine system	13
Organismal Systems	Environmental adaptation	7
Organismal Systems	Excretory system	5
Organismal Systems	Immune system	8
Organismal Systems	Nervous system	10
Organismal Systems	Sensory system	2

## Sheet: KEGG-accessory
KEGG functional classification associated with accessory genes in ocular source
Pathway_Hierarchy1	KEGG_Pathway	DEG_Number
Cellular Processes	Cell growth and death	982
Cellular Processes	Cell motility	898
Cellular Processes	Cellular community - eukaryotes	374
Cellular Processes	Cellular community - prokaryotes	1400
Cellular Processes	Transport and catabolism	1139
Environmental Information Processing	Membrane transport	1460
Environmental Information Processing	Signal transduction	2359
Environmental Information Processing	Signaling molecules and interaction	19
Genetic Information Processing	Folding, sorting and degradation	919
Genetic Information Processing	Replication and repair	752
Genetic Information Processing	Transcription	295
Genetic Information Processing	Translation	1009
Human Diseases	Cancers: Overview	914
Human Diseases	Cancers: Specific types	503
Human Diseases	Cardiovascular diseases	289
Human Diseases	Drug resistance: Antimicrobial	311
Human Diseases	Drug resistance: Antineoplastic	506
Human Diseases	Endocrine and metabolic diseases	375
Human Diseases	Immune diseases	92
Human Diseases	Infectious diseases: Bacterial	567
Human Diseases	Infectious diseases: Parasitic	171
Human Diseases	Infectious diseases: Viral	740
Human Diseases	Neurodegenerative diseases	366
Human Diseases	Substance dependence	163
Metabolism	Amino acid metabolism	2191
Metabolism	Biosynthesis of other secondary metabolites	510
Metabolism	Carbohydrate metabolism	2350
Metabolism	Energy metabolism	1242
Metabolism	Glycan biosynthesis and metabolism	501
Metabolism	Lipid metabolism	1099
Metabolism	Metabolism of cofactors and vitamins	1390
Metabolism	Metabolism of other amino acids	803
Metabolism	Metabolism of terpenoids and polyketides	383
Metabolism	Nucleotide metabolism	941
Metabolism	Xenobiotics biodegradation and metabolism	795
Organismal Systems	Aging	336
Organismal Systems	Circulatory system	103
Organismal Systems	Development	265
Organismal Systems	Digestive system	298
Organismal Systems	Endocrine system	780
Organismal Systems	Environmental adaptation	471
Organismal Systems	Excretory system	169
Organismal Systems	Immune system	586
Organismal Systems	Nervous system	441
Organismal Systems	Sensory system	81
KEGG functional classification associated with accessory genes in environmental source
Pathway_Hierarchy1	KEGG_Pathway	DEG_Number
Cellular Processes	Cell growth and death	511
Cellular Processes	Cell motility	216
Cellular Processes	Cellular community - eukaryotes	289
Cellular Processes	Cellular community - prokaryotes	78
Cellular Processes	Transport and catabolism	758
Environmental Information Processing	Membrane transport	91
Environmental Information Processing	Signal transduction	956
Environmental Information Processing	Signaling molecules and interaction	13
Genetic Information Processing	Folding, sorting and degradation	453
Genetic Information Processing	Replication and repair	273
Genetic Information Processing	Transcription	204
Genetic Information Processing	Translation	538
Human Diseases	Cancers: Overview	533
Human Diseases	Cancers: Specific types	281
Human Diseases	Cardiovascular diseases	145
Human Diseases	Drug resistance: Antimicrobial	4
Human Diseases	Drug resistance: Antineoplastic	280
Human Diseases	Endocrine and metabolic diseases	232
Human Diseases	Immune diseases	75
Human Diseases	Infectious diseases: Bacterial	313
Human Diseases	Infectious diseases: Parasitic	113
Human Diseases	Infectious diseases: Viral	540
Human Diseases	Neurodegenerative diseases	224
Human Diseases	Substance dependence	106
Metabolism	Amino acid metabolism	507
Metabolism	Biosynthesis of other secondary metabolites	115
Metabolism	Carbohydrate metabolism	620
Metabolism	Energy metabolism	281
Metabolism	Glycan biosynthesis and metabolism	121
Metabolism	Lipid metabolism	409
Metabolism	Metabolism of cofactors and vitamins	277
Metabolism	Metabolism of other amino acids	210
Metabolism	Metabolism of terpenoids and polyketides	91
Metabolism	Nucleotide metabolism	301
Metabolism	Xenobiotics biodegradation and metabolism	157
Organismal Systems	Aging	217
Organismal Systems	Circulatory system	76
Organismal Systems	Development	172
Organismal Systems	Digestive system	192
Organismal Systems	Endocrine system	503
Organismal Systems	Environmental adaptation	286
Organismal Systems	Excretory system	119
Organismal Systems	Immune system	414
Organismal Systems	Nervous system	295
Organismal Systems	Sensory system	64
KEGG functional classification associated with accessory genes in other source
Pathway_Hierarchy1	KEGG_Pathway	DEG_Number
Cellular Processes	Cell growth and death	616
Cellular Processes	Cell motility	239
Cellular Processes	Cellular community - eukaryotes	312
Cellular Processes	Cellular community - prokaryotes	97
Cellular Processes	Transport and catabolism	856
Environmental Information Processing	Membrane transport	110
Environmental Information Processing	Signal transduction	1047
Environmental Information Processing	Signaling molecules and interaction	15
Genetic Information Processing	Folding, sorting and degradation	546
Genetic Information Processing	Replication and repair	318
Genetic Information Processing	Transcription	249
Genetic Information Processing	Translation	633
Human Diseases	Cancers: Overview	611
Human Diseases	Cancers: Specific types	314
Human Diseases	Cardiovascular diseases	158
Human Diseases	Drug resistance: Antimicrobial	4
Human Diseases	Drug resistance: Antineoplastic	315
Human Diseases	Endocrine and metabolic diseases	271
Human Diseases	Immune diseases	75
Human Diseases	Infectious diseases: Bacterial	351
Human Diseases	Infectious diseases: Parasitic	125
Human Diseases	Infectious diseases: Viral	583
Human Diseases	Neurodegenerative diseases	266
Human Diseases	Substance dependence	112
Metabolism	Amino acid metabolism	557
Metabolism	Biosynthesis of other secondary metabolites	112
Metabolism	Carbohydrate metabolism	731
Metabolism	Energy metabolism	322
Metabolism	Glycan biosynthesis and metabolism	146
Metabolism	Lipid metabolism	471
Metabolism	Metabolism of cofactors and vitamins	306
Metabolism	Metabolism of other amino acids	233
Metabolism	Metabolism of terpenoids and polyketides	104
Metabolism	Nucleotide metabolism	322
Metabolism	Xenobiotics biodegradation and metabolism	176
Organismal Systems	Aging	248
Organismal Systems	Circulatory system	82
Organismal Systems	Development	209
Organismal Systems	Digestive system	229
Organismal Systems	Endocrine system	555
Organismal Systems	Environmental adaptation	319
Organismal Systems	Excretory system	136
Organismal Systems	Immune system	466
Organismal Systems	Nervous system	333
Organismal Systems	Sensory system	71

## Sheet: KEGG-unique
KEGG functional classification associated with unique genes in ocular source
Pathway_Hierarchy1	KEGG_Pathway	DEG_Number
Cellular Processes	Cell growth and death	321
Cellular Processes	Cell motility	335
Cellular Processes	Cellular community - eukaryotes	93
Cellular Processes	Cellular community - prokaryotes	797
Cellular Processes	Transport and catabolism	329
Environmental Information Processing	Membrane transport	933
Environmental Information Processing	Signal transduction	843
Environmental Information Processing	Signaling molecules and interaction	5
Genetic Information Processing	Folding, sorting and degradation	282
Genetic Information Processing	Replication and repair	310
Genetic Information Processing	Transcription	61
Genetic Information Processing	Translation	286
Human Diseases	Cancers: Overview	292
Human Diseases	Cancers: Specific types	146
Human Diseases	Cardiovascular diseases	113
Human Diseases	Drug resistance: Antimicrobial	180
Human Diseases	Drug resistance: Antineoplastic	159
Human Diseases	Endocrine and metabolic diseases	100
Human Diseases	Immune diseases	24
Human Diseases	Infectious diseases: Bacterial	227
Human Diseases	Infectious diseases: Parasitic	71
Human Diseases	Infectious diseases: Viral	193
Human Diseases	Neurodegenerative diseases	102
Human Diseases	Substance dependence	36
Metabolism	Amino acid metabolism	1018
Metabolism	Biosynthesis of other secondary metabolites	251
Metabolism	Carbohydrate metabolism	1161
Metabolism	Energy metabolism	606
Metabolism	Glycan biosynthesis and metabolism	245
Metabolism	Lipid metabolism	465
Metabolism	Metabolism of cofactors and vitamins	698
Metabolism	Metabolism of other amino acids	384
Metabolism	Metabolism of terpenoids and polyketides	180
Metabolism	Nucleotide metabolism	396
Metabolism	Xenobiotics biodegradation and metabolism	465
Organismal Systems	Aging	105
Organismal Systems	Circulatory system	32
Organismal Systems	Development	68
Organismal Systems	Digestive system	78
Organismal Systems	Endocrine system	238
Organismal Systems	Environmental adaptation	144
Organismal Systems	Excretory system	37
Organismal Systems	Immune system	156
Organismal Systems	Nervous system	110
Organismal Systems	Sensory system	17
KEGG functional classification associated with unique genes in environmental source
Pathway_Hierarchy1	KEGG_Pathway	DEG_Number
Cellular Processes	Cell growth and death	381
Cellular Processes	Cell motility	197
Cellular Processes	Cellular community - eukaryotes	177
Cellular Processes	Cellular community - prokaryotes	175
Cellular Processes	Transport and catabolism	492
Environmental Information Processing	Membrane transport	299
Environmental Information Processing	Signal transduction	707
Environmental Information Processing	Signaling molecules and interaction	11
Genetic Information Processing	Folding, sorting and degradation	351
Genetic Information Processing	Replication and repair	250
Genetic Information Processing	Transcription	123
Genetic Information Processing	Translation	370
Human Diseases	Cancers: Overview	398
Human Diseases	Cancers: Specific types	192
Human Diseases	Cardiovascular diseases	107
Human Diseases	Drug resistance: Antimicrobial	42
Human Diseases	Drug resistance: Antineoplastic	188
Human Diseases	Endocrine and metabolic diseases	145
Human Diseases	Immune diseases	48
Human Diseases	Infectious diseases: Bacterial	211
Human Diseases	Infectious diseases: Parasitic	73
Human Diseases	Infectious diseases: Viral	292
Human Diseases	Neurodegenerative diseases	124
Human Diseases	Substance dependence	77
Metabolism	Amino acid metabolism	596
Metabolism	Biosynthesis of other secondary metabolites	122
Metabolism	Carbohydrate metabolism	633
Metabolism	Energy metabolism	313
Metabolism	Glycan biosynthesis and metabolism	152
Metabolism	Lipid metabolism	298
Metabolism	Metabolism of cofactors and vitamins	312
Metabolism	Metabolism of other amino acids	220
Metabolism	Metabolism of terpenoids and polyketides	95
Metabolism	Nucleotide metabolism	280
Metabolism	Xenobiotics biodegradation and metabolism	160
Organismal Systems	Aging	132
Organismal Systems	Circulatory system	37
Organismal Systems	Development	111
Organismal Systems	Digestive system	115
Organismal Systems	Endocrine system	336
Organismal Systems	Environmental adaptation	189
Organismal Systems	Excretory system	65
Organismal Systems	Immune system	254
Organismal Systems	Nervous system	176
Organismal Systems	Sensory system	43
KEGG functional classification associated with unique genes in other source
Pathway_Hierarchy1	KEGG_Pathway	DEG_Number
Cellular Processes	Cell growth and death	450
Cellular Processes	Cell motility	229
Cellular Processes	Cellular community - eukaryotes	205
Cellular Processes	Cellular community - prokaryotes	439
Cellular Processes	Transport and catabolism	614
Environmental Information Processing	Membrane transport	571
Environmental Information Processing	Signal transduction	937
Environmental Information Processing	Signaling molecules and interaction	13
Genetic Information Processing	Folding, sorting and degradation	418
Genetic Information Processing	Replication and repair	323
Genetic Information Processing	Transcription	128
Genetic Information Processing	Translation	446
Human Diseases	Cancers: Overview	433
Human Diseases	Cancers: Specific types	201
Human Diseases	Cardiovascular diseases	124
Human Diseases	Drug resistance: Antimicrobial	83
Human Diseases	Drug resistance: Antineoplastic	212
Human Diseases	Endocrine and metabolic diseases	151
Human Diseases	Immune diseases	60
Human Diseases	Infectious diseases: Bacterial	281
Human Diseases	Infectious diseases: Parasitic	95
Human Diseases	Infectious diseases: Viral	357
Human Diseases	Neurodegenerative diseases	159
Human Diseases	Substance dependence	74
Metabolism	Amino acid metabolism	761
Metabolism	Biosynthesis of other secondary metabolites	172
Metabolism	Carbohydrate metabolism	852
Metabolism	Energy metabolism	435
Metabolism	Glycan biosynthesis and metabolism	227
Metabolism	Lipid metabolism	505
Metabolism	Metabolism of cofactors and vitamins	494
Metabolism	Metabolism of other amino acids	310
Metabolism	Metabolism of terpenoids and polyketides	156
Metabolism	Nucleotide metabolism	379
Metabolism	Xenobiotics biodegradation and metabolism	248
Organismal Systems	Aging	138
Organismal Systems	Circulatory system	48
Organismal Systems	Development	123
Organismal Systems	Digestive system	151
Organismal Systems	Endocrine system	414
Organismal Systems	Environmental adaptation	218
Organismal Systems	Excretory system	66
Organismal Systems	Immune system	284
Organismal Systems	Nervous system	210
Organismal Systems	Sensory system	35
